# Supplementary material for: Socioeconomic correlates of face mask use among pedestrians during the COVID-19 pandemic: An ecological study
Source: Front Public Health. 2022 Nov 16;10:921494. doi: 10.3389/fpubh.2022.921494 (PMC9709397; doi:10.3389/fpubh.2022.921494)
Supplement: Supplementary file 1 [file Data_Sheet_1.zip]

Archive with 1 entries (1 files):
- correlation.weighted.2.spv
